# Supplementary material for: Untangling the complex web of alcohol policy needs and potential solutions in Brazil: evidence from civil society and political stakeholders
Source: Health Policy Plan. 2025 Dec 18;41(3):365–75. doi: 10.1093/heapol/czaf104 (PMC12972680; doi:10.1093/heapol/czaf104)
Supplement: czaf104_Supplementary_Data [file czaf104_supplementary_data.zip]

Archive with 3 entries (3 files):
- Supplemental material 1. Coding framework with definitions and interpretive memos..docx
- Supplementary File. COREQ checklist.pdf
- Table 1.docx
